# Supplementary material for: Predictors associated with Clavien–Dindo complications in lung cancer surgery: A retrospective cohort study
Source: PLoS One. 2024 Dec 31;19(12):e0316214. doi: 10.1371/journal.pone.0316214 (PMC11687775; doi:10.1371/journal.pone.0316214)
Supplement: S1 Table — (CSV) [file pone.0316214.s001.csv]

	VATS	Open thoracotomy	Total	Test stat.	P value
Total	58	181	239
Age (years)				Ranksum test	0.368
median(IQR)	69 (65,72)	70 (64,74)	70 (64.5,73.5)
Sex				Chisq. (1 df) = 0.63	0.429
male	26 (44.8)	94 (51.9)	120 (50.2)
female	32 (55.2)	87 (48.1)	119 (49.8)
BW (kg)				Ranksum test	0.336
median(IQR)	59 (50.2,67.5)	60 (54,70)	60 (53,69)
BH (cm)				t-test (237 df) = 1.45	0.149
mean(SD)	158 (9.2)	159.9 (8.1)	159.4 (8.4)
BMI (kg/m2)				Ranksum test	0.725
median(IQR)	23.8 (21.9,26.7)	23.7 (21.5,26.4)	23.7 (21.6,26.6)
Ischemic heart disease				Fisher's exact test	0.568
yes	5 (8.6)	12 (6.6)	17 (7.1)
no	53 (91.4)	169 (93.4)	222 (92.9)
Hx. of TIA/ CVA				Fisher's exact test	0.419
yes	3 (5.2)	17 (9.4)	20 (8.4)
no	55 (94.8)	164 (90.6)	219 (91.6)
HT				Chisq. (1 df) = 0.36	0.547
yes	35 (60.3)	99 (54.7)	134 (56.1)
no	23 (39.7)	82 (45.3)	105 (43.9)
DLP				Chisq. (1 df) = 1.19	0.274
yes	33 (56.9)	86 (47.5)	119 (49.8)
no	25 (43.1)	95 (52.5)	120 (50.2)
DM				Chisq. (1 df) = 0	1
yes	10 (17.2)	32 (17.7)	42 (17.6)
no	48 (82.8)	149 (82.3)	197 (82.4)
Asthma				Fisher's exact test	0.155
yes	3 (5.2)	3 (1.7)	6 (2.5)
no	55 (94.8)	178 (98.3)	233 (97.5)
COPD				Chisq. (1 df) = 1.38	0.241
yes	4 (6.9)	25 (13.8)	29 (12.1)
no	54 (93.1)	156 (86.2)	210 (87.9)
Restrictive lung disease				Fisher's exact test	1
yes	0 (0)	1 (0.6)	1 (0.4)
no	58 (100)	180 (99.4)	238 (99.6)
Renal insufficiency				Chisq. (1 df) = 0.48	0.489
yes	10 (17.2)	41 (22.7)	51 (21.3)
no	48 (82.8)	140 (77.3)	188 (78.7)
AF				Fisher's exact test	1
yes	2 (3.4)	9 (5)	11 (4.6)
no	56 (96.6)	172 (95)	228 (95.4)
Smoking				Chisq. (1 df) = 0.17	0.679
yes	14 (24.1)	37 (20.4)	51 (21.3)
no	44 (75.9)	144 (79.6)	188 (78.7)
Smoking (pack-year)				Ranksum test	0.167
median(IQR)	20 (15,33.8)	23 (20,40)	20 (20,40)
Metastasis				Chisq. (1 df) = 15.99	< 0.001
yes	31 (53.4)	44 (24.3)	75 (31.4)
no	27 (46.6)	137 (75.7)	164 (68.6)
Pre-op bradycardia (HR less than 60 bpm)				Chisq. (1 df) = 0	1
yes	11 (19)	35 (19.3)	46 (19.2)
no	47 (81)	146 (80.7)	193 (80.8)
Pre-op tachycardia (HR more than 100 bpm				Fisher's exact test	0.683
yes	1 (1.7)	7 (3.9)	8 (3.3)
no	57 (98.3)	174 (96.1)	231 (96.7)
Pre-op Hb (g/dL)				t-test (237 df) = 0.45	0.656
mean(SD)	12.5 (1.5)	12.6 (1.5)	12.6 (1.5)
Pre-op WBC				Ranksum test	0.02
median(IQR)	5805 (5205,6865)	6530 (5455,7800)	6350 (5360,7630)
Pre-op Lymphocyte count (per/microliter)				Ranksum test	0.583
median(IQR)	1761 (1370.2,2108)	1841 (1367,2318)	1819 (1364,2277)
Pre-op albumin				Chisq. (1 df) = 0.06	0.814
yes	47 (81)	142 (78.5)	189 (79.1)
No data	11 (19)	39 (21.5)	50 (20.9)
Pre-op albumin (yes)				Ranksum test	0.153
median(IQR)	4.1 (4,4.3)	4.2 (4,4.4)	4.2 (4,4.4)
PNI score				Chisq. (1 df) = 0.06	0.814
yes	47 (81)	142 (78.5)	189 (79.1)
No data	11 (19)	39 (21.5)	50 (20.9)
PNI score (yes)				Ranksum test	0.59
median(IQR)	49.7 (48.1,52.5)	50.5 (47,54.2)	50.3 (47.4,53.9)
Pre-op eGFR (mL/min/1.73 m2)				Ranksum test	0.884
median(IQR)	79 (63.2,90)	78 (64,93)	79 (64,92)
FVC				Ranksum test	0.421
median(IQR)	2.2 (1.9,2.8)	2.4 (1.9,2.9)	2.4 (1.9,2.9)
FEV1				t-test (195 df) = 0.06	0.952
mean(SD)	1.8 (0.5)	1.8 (0.5)	1.8 (0.5)
% FEV1				t-test (195 df) = 0.86	0.393
mean(SD)	90.3 (20.2)	87.6 (18.4)	88.2 (18.8)
FEF 25-75%				t-test (195 df) = 1.96	0.051
mean(SD)	1.8 (0.7)	1.6 (0.7)	1.6 (0.7)
FEV1/FVC ratio (%)				Ranksum test	0.045
median(IQR)	78 (74.5,83)	76 (71,81)	77 (72,82)
Predicted FEV1 (%)				t-test (195 df) = 0.13	0.897
mean(SD)	1.4 (0.3)	1.4 (0.4)	1.4 (0.4)
% predicted FEV1				t-test (195 df) = 0.95	0.341
mean(SD)	70.2 (15.5)	67.6 (16)	68.1 (15.9)
ASA classification score				Ranksum test	0.326
median(IQR)	2 (2,3)	2 (2,3)	2 (2,3)
GA				Chisq. (1 df) = 37.69	< 0.001
yes	25 (43.1)	14 (7.7)	39 (16.3)
no	33 (56.9)	167 (92.3)	200 (83.7)
GA with epidural block				Chisq. (1 df) = 114.09	< 0.001
yes	2 (3.4)	149 (82.3)	151 (63.2)
no	56 (96.6)	32 (17.7)	88 (36.8)
GA with paravertebral block				Fisher's exact test	0.089
yes	6 (10.3)	7 (3.9)	13 (5.4)
no	52 (89.7)	174 (96.1)	226 (94.6)
GA with erector spinae block				Fisher's exact test	< 0.001
yes	16 (27.6)	2 (1.1)	18 (7.5)
no	42 (72.4)	179 (98.9)	221 (92.5)
GA with intercostal nerve block				Chisq. (1 df) = 25.22	< 0.001
yes	18 (31)	10 (5.5)	28 (11.7)
no	40 (69)	171 (94.5)	211 (88.3)
Type of operation				Chisq. (1 df) = 233.59	< 0.001
VATS	58 (100)	0 (0)	58 (24.3)
Open thoracotomy	0 (0)	181 (100)	181 (75.7)
Mode of surgery				Fisher's exact test	< 0.001
Segmentectomy	1 (1.7)	4 (2.2)	5 (2.1)
Lobectomy	27 (46.6)	159 (87.8)	186 (77.8)
Pneumonectomy	0 (0)	5 (2.8)	5 (2.1)
Metastectomy	26 (44.8)	12 (6.6)	38 (15.9)
wedge resection	4 (6.9)	1 (0.6)	5 (2.1)
Type of cancer				Chisq. (1 df) = 18.04	< 0.001
Primary lung cancer	28 (48.3)	142 (78.5)	170 (71.1)
Secondary lung cancer	30 (51.7)	39 (21.5)	69 (28.9)
Indication of surgery				Chisq. (2 df) = 30.77	< 0.001
Lung nodule	8 (13.8)	32 (17.7)	40 (16.7)
Lung mass	23 (39.7)	126 (69.6)	149 (62.3)
Lung	27 (46.6)	23 (12.7)	50 (20.9)
Surgical procedure time (min)				Ranksum test	0.283
median(IQR)	112.5 (70,157.5)	120 (100,140)	120 (90,145)
Blood loss (mL)				Ranksum test	0.004
median(IQR)	30 (10,100)	50 (30,100)	50 (20,100)
