# Supplementary material for: Predictors associated with Clavien–Dindo complications in lung cancer surgery: A retrospective cohort study
Source: PLoS One. 2024 Dec 31;19(12):e0316214. doi: 10.1371/journal.pone.0316214 (PMC11687775; doi:10.1371/journal.pone.0316214)
Supplement: S1 Data — (CSV) [file pone.0316214.s002.csv]

	crude OR(95%CI)	crude P value	adj. OR(95%CI)	P(Wald's test)	P(LR-test)
age (cont. var.)	1.06 (1.01,1.11)	0.019	1.09 (1.02,1.16)	0.014	0.012
sex: male vs female	2.28 (1.22,4.32)	0.01	2 (0.61,6.68)	0.253	0.251
bh (cont. var.)	1.03 (0.99,1.07)	0.105	0.9988 (0.9312,1.0711)	0.973	0.973
copd: yes vs no	6.29 (2.56,16.61)	< 0.001	3.26 (1.05,10.62)	0.043	0.04
af: no vs yes	0.36 (0.1,1.35)	0.119	0.53 (0.09,3.28)	0.482	0.485
smoke: yes vs no	2.53 (1.23,5.16)	0.011	1.99 (0.66,6.11)	0.224	0.223
prebrady: no vs yes	1.95 (0.85,5.08)	0.137	1.89 (0.63,6.66)	0.285	0.268
prehb (cont. var.)	1.18 (0.96,1.47)	0.116	0.9935 (0.751,1.3144)	0.963	0.963
prewbc (cont. var.)	1.0001 (1,1.0003)	0.144	1 (0.9998,1.0003)	0.715	0.716
oper: Open thoracotomy vs VATS	1.33 (0.64,2.95)	0.458	2.31 (0.62,10.42)	0.237	0.218
modesx2: ref.=Lobectomy					0.037
Pneumonectomy	9.96 (1.43,197.54)	0.042	17.42 (1.87,407.15)	0.024
Metastectomy	0.48 (0.17,1.16)	0.127	0.8 (0.18,3.25)	0.759
sxtime (cont. var.)	1.01 (1.01,1.02)	< 0.001	1.0073 (0.9954,1.0196)	0.233	0.231
blood (cont. var.)	1.0017 (1.0005,1.0035)	0.021	1.0004 (0.9987,1.0025)	0.707	0.7
sxcom: yes vs no	3.34 (1.06,10.82)	0.038	2.99 (0.59,14.83)	0.174	0.18
convers: yes vs no	8.65 (1.92,60.31)	0.01	15.58 (1.66,178.24)	0.018	0.016
hypo: yes vs no	2.11 (0.92,5.48)	0.095	2.26 (0.76,7.69)	0.161	0.146
vasopr: no vs yes	0.29 (0.07,1.12)	0.07	0.34 (0.05,2.22)	0.242	0.248
other: yes vs no	2.22 (0.96,5.03)	0.057	3.38 (1.17,10)	0.024	0.024
